# Supplementary material for: Experiences of perinatal genetic screening for people from migrant and refugee backgrounds: a scoping review
Source: Eur J Hum Genet. 2025 Jan 4;33(6):701–10. doi: 10.1038/s41431-024-01748-y (PMC12185760; doi:10.1038/s41431-024-01748-y)
Supplement: Supplementary file 2 — Summary of article findings [file 41431_2024_1748_MOESM2_ESM.xlsx]

## Sheet: Sheet1
Citation in paper	First author	Year published	Study setting	Participant region of birth	Test type	Screening context	Recruitment context	Study type	Data collection method	Outcome 1: Awareness and knowledge - summary	Outcome 1: Awareness and knowledge - illustrative quote	Outcome 1: Awareness and knowledge - data source	Outcome 2: Attitudes - summary	Outcome 2: Attitudes - illustrative quotes	Outcome 2: Attitudes - data source	Outcome 3: Screening uptake - summary	Outcome 3: Screening uptake - illustrative quotes	Outcome 3: Screening uptake - data source	Other concepts explored
42	Ahmed	2012	United Kingdom (UK)	Various	Carrier screening and aneuploidy screening	Screening offered external to study in clinical setting	Pregnancy care - Women recruited through antenatal clinics	Mixed methods	Q-sort survey and post-sorting interview	-	-	-	-	-	-	-	-	-	Personal beliefs and values Social influences Screening education Healthcare provider involvement in decision Structural barriers and facilitators
24	Anselem	2021	France	Various	Aneuploidy screening	Screening offered external to study in clinical setting	Pregnancy care - Women who previously gave birth in France	Quantitative	National Perinatal Surveys with data from audit and structured interviews	People born overseas were less likely to recall whether they had screening compared to those born in France.	“The proportions of women who did not know if they had had nuchal translucency measurements or serum marker assays were significantly higher among the women born abroad than among those born in France."	Self-reported by participants in structured interview.	-	-	-	Participants born overseas had lower screening uptake than those born in France.	“Cumulatively in the two surveys, women born outside of France underwent Down syndrome screenings less often than women born in France (Table 2): 76.3% of the women born in other European countries, 62.6% of those born in North Africa, and 62.4% born in subSaharan Africa reported fetal nuchal measurement, compared with 90.3% of the native Frenchwomen (p<0.001). Similarly, 77.9% of the women born …	Self-reported by participants in structured interview.	Screening education
45	Bet	2023	Netherlands	Various	Aneuploidy screening	Screening offered external to study in clinical setting	Pregnancy care - Pregnant women attending hospital fetal medicine unit, who previously declined noninvasive prenatal testing.	Quantitative	Surveys	-	-	-	All participants in this study had declined non-invasive prenatal testing (as per study eligibility criteria). There was no association between intention to have non-invasive prenatal testing if it was free and country of birth.	Modified extract from Table 2: Characteristics regarding financial contribution of NIPT "Would you have taken NIPT if it was for free?" Group 1: Yes, N (%) - Born in Europe = 29 (45) - Born in Turkey/ Morocco = 9 (14) - Born in Africa = 7(11) - Born in Asia = 8 (12) - Born in South America = 12 (19) - Country of birth unknown = 0 (0) Group 2: No/ I don't know, N (%) - Born in Europe = 118 (41) - …	Self-reported by participants in survey, based on existing knowledge of screening.	-	-	-	Structural barriers and facilitators
46	Cheung	2001	United States of America (USA)	Somalia	Aneuploidy screening	Screening not offered, hypothetical views only.	General community - Community leaders and healthcare providers	Qualitative	Interviews	-	-	-	All participants felt that screening would have limited utility for the Somali community.	“Informant responses toward a case study describing prenatal testing [including screening] were not well received. Responses across all 11 informants were not supportive of utilization of genetic prenatal testing. Unsupportive views of prenatal testing among informants stemmed from the belief that abortion for a genetic condition is thought to be not accepted by the community. The logic follows t…	Self-reported by participants in interviews based on screening information provided as part of research study, and authors’ assessment of qualitative data.	-	-	-	Personal beliefs and values Social influences
25	Chilaka	2001	UK	Various	Aneuploidy screening	Screening offered external to study in clinical setting	Pregnancy care - Pregnant women booked for hospital antenatal care	Quantitative	Surveys	People born outside UK were less likely to recieve information about screening compared to those born in the UK. People born outside the UK were less likely to recall having screening compared to people born in the UK.	"In Group B [Asians born outside the UK], 38% of the women had received no information on DS compared to 32% in Group C [Asians born in the UK] and 18% in Group A [Caucasians]… "Despite counselling, only 48% of women knew that they had a blood test for Down syndrome during pregnancy. This varied from 28% in Group B [Asians born outside the UK] to 38% in Group C [Asians born in the UK] and 66% in …	Self-reported by participants in questionnaires.	-	-	-	There was no association between uptake and country of birth. However, Asian ethnicity was associated with lower uptake compared to Caucasian ethnicity.	“The uptake rate of the DS test in the whole group was 47%. It was highest in Group A [Caucasians] (58%) followed by Group C [Asians born in the UK] (38%), and lowest in Group B [Asians born outside the UK] (34%). There was no statistically significant difference in uptake rates between Groups B and C (p=0.3), but there was a distinct difference between Groups A and C (p=0.03) and between Groups …	Self-reported by participants in questionnaires.	Screening education
26	Darr	2013	UK	Pakistan	Carrier screening	Screening not offered, hypothetical views only.	General community	Qualitative	Focus groups	Most participants had limited knowledge of screening.	“Knowledge about genetic testing was, in the main, patchy or inaccurate.”	Authors’ assessment of qualitative data.	Most participants supported screening availability.	“The predominant opinion was that medical progress was valuable and the availability of genetic testing to alleviate disability was positive.”	Self-reported by participants in interviews based on hypothetical case study.	-	-	-	Personal beliefs and values Screening education Healthcare provider involvement in decision
27	El Sabeh	2021	Lebanon	Syria	Carrier screening	Screening offered external to study in clinical setting	General community	Quantitative	Surveys administered verbally	Most participants were aware of screening.	“The vast majority of refugees had heard of the [carrier] screening test (90.2%)”	Self-reported by participants in questionnaires.	-	-	-	Most participants did not have screening.	“The interviewees generally knew about premarital screening, but the majority (61.9%) had not had the screening.”	Self-reported by participants in questionnaires.	Personal beliefs and values Screening education Healthcare provider involvement in decision Structural barriers and facilitators
28	Farrell	2015	USA	Latin America (and USA)	Aneuploidy screening	Maternal serum screening in clinical setting external to study. Funded NIPT offered as part of study by genetic counsellor at hospital prenatal diagnostic centre.	Pregnancy care - Pregnant women who had attended hospital prenatal diagnostic centre and had been offered non-invasive prenatal testing in the current pregnancy	Mixed methods	Surveys and interviews	Most participants had limited knowledge of screening.	"Approximately half of participants (44%) had an NIPT knowledge score of ≤3 out of six total questions." "Participants expressed that they were not familiar with the different prenatal testing options [including screening] and were learning about these options for the ﬁrst time from their genetic counselor... [many participants] conveyed little to no prior knowledge about prenatal testing other t…	Knowledge scores calculated based on responses to knowledge questions in survey. Self-reported by participants in interviews and authors’ assessment of qualitative data.	-	-	-	Most participants did not have screening.	“Of the 63 participants, 22 women elected NIPT (34.9%), and 41 women declined NIPT (65.1%)”. Modified extract from Table 1: Uptake of NIPT by demographic factors. Group 1: declined NIPT, N (%) -Born in US = 10 (24.4) -Born outside US = 31 (75.6) Group 2: Elected NIPT, N (%) -Born in US = 6 (27.3) -Born outside US = 16 (72.7) P = 0.015	Self-reported by participants in surveys.	Personal characteristics Personal beliefs and values Screening education
29	Garza	2020	USA	Latin America	Aneuploidy screening	Screening offered external to study in clinical setting	Genetics service - Pregnant women who saw a Spanish-speaking prenatal genetic counsellor	Qualitative	Interviews	Most participants reported adequate knowledge of screening.	“Participants reported feeling they had received sufficient information to allow them to make an autonomous decision about which test to consider during their pregnancy…We found that the majority of participants in our study understood the risks and benefits of amniocentesis as a diagnostic test and NIPT as a screening test.”	Self-reported by participants in interviews and authors’ assessment of qualitative data.	-	-	-	Most participants had screening.	Modified extract from Table 2: Prenatal genetic testing decisions post-genetic counseling session, N (%) -Pursued NIPT = 10 (50) -Had NIPT at other clinic, declined further testing during this study = 4 (20) -Declined any prenatal testing = 6 (30)	Self-reported by participants in interviews.	Personal beliefs and values Social influences Screening education Healthcare provider involvement in decision Structural barriers and facilitators
43	Gitsels-van der Wal	2015	Netherlands	Morocco (and Netherlands)	Aneuploidy screening	Screening offered external to study in clinical setting	Pregnancy care - Pregnant women attending antenatal care at midwifery practice	Qualitative	Interviews	-	-	-	-	-	-	Most participants did not have screening.	“Only two women [of twelve] had the combined test. Conversely, women opted for the Fetal Anomaly Scan and saw it as ‘only an ultrasound to see the baby’.”	Self-reported by participants in interviews.	Personal beliefs and values Social influences Screening education Healthcare provider involvement in decision Structural barriers and facilitators
48	Hayeems	2015	Canada	Various	Aneuploidy screening	Screening offered external to study in clinical setting	Pregnancy care - Pregnant women beyond 16 weeks gestation who attended antenatal care in Canada	Quantitative	Audit	-	-	-	-	-	-	People born overseas (from migrant and refugee backgrounds) had higher screening uptake than than those born in Canada.	“Being an immigrant or a refugee, regardless of landing date, was associated with higher prenatal screening rates.” Modified extract from Table 2: Characteristics of study cohort, pregnancies that had aneuploidy screening, N (%) -Canadian resident = 111,734 (57.8) -Immigrant, Landed ≥ 5 yr ago = 23 994 (76.6) -Immigrant, Landed < 5 yr ago = 22 977 (73.5) -Refugee, Landed ≥ 5 yr ago = 3 679 (67.8)…	Audit of actual uptake.	N/A
30	Josephi-Taylor	2019	Australia	Various	Carrier screening	Screening offered external to study in clinical setting	Genetics service - Consanguineous couples, with at least one person born overseas, who attended a clinical genetics unit	Qualitative	Interviews	Most participants were aware of screening.	“A large majority of couples were aware of childhood conditions within their family or community…all but one couple had sought genetic advice previously… Nine couples originating from Lebanon, Syria, Iran, or Iraq spoke of having had “the test,” a “blood test,” or “the injection” prior to marriage. However, no couple was certain about which conditions were investigated.”	Self-reported by participants in interviews.	All participants supported screening availability.	“While six couples predicted a carrier result would make them sad or anxious, all perceived the utility of carrier testing and supported its availability.”	Participants self-reported attitudes in interviews based on existing knowledge of screening.	Most participants elected to have screening.	“Fourteen of the [twenty-one] interviewed couples elected to proceed with genomic screening, together with another couple who were not formally interviewed…”	Self-reported by participants in interviews.	Personal beliefs and values Social influences Screening education
37	Jun	2018	USA	Korea	Aneuploidy screening	Screening offered external to study in clinical setting	General community	Qualitative	Interviews	-	-	-	-	-	-	-	-	-	Screening education Healthcare provider involvement in decision Structural barriers and facilitators
39	Moses	2017	Australia	Various	Aneuploidy screening	Screening offered external to study in clinical setting	Pregnancy care - Women who had received an antenatal or neonatal diagnosis for Down syndrome	Quantitative	Audit	-	-	-	-	-	-	There was no association between uptake and country of birth.	Extract from Table 2: Comparison of the demographic characteristics of the declined and antenatal diagnosis cohorts. Group 1: Had screening and invasive test, N (%) -Born in Australia = 29 (38.7) -Born overseas = 46 (61.3) Group 2: Declined screening or invasive test, N (%) -Born in Australia = 9 (37.5) -Born overseas = 15 (62.5) P = 0.919	Audit of actual uptake	Screening education
40	Nagle	2000	Australia	Vietnam	Aneuploidy screening	Screening offered external to study in clinical setting	Pregnancy care - Pregnant women who attended a community based antenatal clinic.	Quantitative	Audit	-	-	-	-	-	-	Most participants had screening.	“Twenty-two women were 37 years or older at the calculated delivery date and were offered a diagnostic procedure with or without prior maternal serum screening. Twelve of these women (55%) accepted diagnosis, seven (32%) chose screening, two (9%) declined any testing and one (4%) first attended the clinic at too advanced a stage of gestation for routine screening or diagnosis. In the remaining 18…	Audit of actual uptake.	Screening education
41	Peters	2018	Netherlands	Various	Aneuploidy screening	Screening offered external to study in clinical setting	Pregnancy care - Midwives, nurses and gynecologists reported about pregnant women who attended antenatal care	Quantitative	Surveys	-	-	-	-	-	-	People defined as 'non-Western immigrants' had lower intentional participation in screening compared to 'Native Dutch' and 'Western immigrants'.	“If the information provision procedure about the CT [combined testing] is executed adequately, the intentional participation in the CT is significantly lower within the non-Western immigrant...groups compared to the native and Western groups...(21% less).”	Screening uptake provided by healthcare providers	Screening education
31	Peters	2017	Netherlands	Various	Aneuploidy screening	Screening offered as part of study via standard antenatal care or video about screening.	Pregnancy care - Pregnant women who received standard antenatal care or watched a ‘culturally competent education film’ about screening	Quantitative	Surveys	People defined as 'Native Dutch' were more likely to have adequate screening knowledge compared to 'immigrants'. 'Western immigrants' were more likely to have adequate screening knowledge compared to 'non-Western immigrants'.	Modified extract from Table 2: Adequate knowledge about combined first trimester test. Group 1: Watched ‘culturally competent educational film’, adequate knowledge, N(%) -Native Dutch = 163 (90) -Western immigrant = 14 (74) -Non-western immigrant = 18 (62) Group 2: Recieved standard antenatal care, adequate knowledge, N(%) -Native Dutch = 71 (90) -Western immigrant = 6 (67) -Non-western immigrant…	Knowledge scores calculated based on responses to knowledge questions in survey. Adequate knowledge was defined as a score of ≥6 out of 10.	When screening information was delivered through film, a lower proportion of 'non-Western immigrants' had a positive attitude toward screening compared to 'Western immigrants' and 'Native Dutch'. When screening information was delivered through standard antenatal care, a higher proportion of 'non-Western immigrants' had a positive attitude toward screening compared to 'Western immigrants' and 'Na…	Modified extract from Table 2: Attitude toward combined first trimester test. Group 1: Watched ‘culturally competent educational film’, positive attitude, N (%) -Native Dutch = 97 (54) -Western immigrant = 12 (63) -Non-western immigrant = 9 (29) Group 2: Recieved standard antenatal care, positive attitude, N (%) -Native Dutch = 42 (53) -Western immigrant = 5 (56) -Non-western immigrant = 12 (67)	Screening information delivered via film or standard antenatal care as part of the study. Scores calculated based on responses to attitude questions in survey. Positive attitude was defined as a score of ≥6 out of 10.	-	-	-	Screening education
32	Seidler	2019	Austria	Japan	Aneuploidy screening	Screening offered external to study in clinical setting	Pregnancy care - Women who previously gave birth in Austria	Qualitative	Interviews	Most participants had limited knowledge of screening.	“Ten [of fourteen] interviews revealed very limited pre-knowledge on the types, purposes, timings of the tests and how they were organised in Austria. Lack of knowledge led to being surprised and feeling unprepared to make a choice… More than half of the interviews revealed memory confusions due to too much new information given in a short time and lack of understanding to what kind of tests were…	Self-reported by participants in interviews and authors’ assessment of qualitative data.	-	-	-	Most participants did not have aneuploidy screening.	Modified extract from Table 1: Screening tests undertaken, N (%) -Organ screening = 14 (100) -Combined test (NT+serum test) = 6 (43) -NT only (without serum test) = 1 (7) -NIPT = 1 (7) -Not sure if serum test was done = 4 (29)	Self-reported by participants in interviews.	Personal beliefs and values Social influences Screening education Healthcare provider involvement in decision Structural barriers and facilitators
33	Sheinis	2018	Canada	Various	Aneuploidy screening	Screening offered external to study in clinical setting	Pregnancy care - Pregnant women who attended a hospital obstetric ultrasound clinic	Quantitative	Surveys	There was no association between screening knowledge and country of birth. However, there was a negative correlation between screening knowledge and first language other than English.	Modified extract from Table 5: Results of multiple linear regression of predictors of knowledge of Trisomy 21 and associated screening procedures -Country of Birth: Estimate = 0.707, p-value=0.707 -First Language: Estimate = −1.79, p-value=0.008	Knowledge scores calculated based on responses to knowledge questions in survey.	-	-	-	-	-	-	-
34	Thompson	2015	USA	Latin America	Aneuploidy screening	Screening offered external to study in clinical setting	Genetics service - Pregnant women who attended prenatal genetic counselling	Qualitative	Interviews and focus groups	Most participants were aware of screening.	“Sixty-eight percent of study participants (n=17) were aware of prenatal testing and screening prior to their genetic counseling appointment…most were aware that these tests and screens are available and that they are used to evaluate the pregnancy for conditions such as Down syndrome…their responses indicated that they felt autonomy in decision-making about testing and screening”	Self-reported by participants in interviews and focus groups and authors’ assessment of qualitative data.	-	-	-	-	-	-	Personal beliefs and values Screening education Healthcare provider involvement in decision
38	Tsai	2017	USA	South-East and East Asia	Aneuploidy screening	Screening not offered, hypothetical views only.	General community	Qualitative	Interviews	-	-	-	Most participants expressed interest in pursuing screening.	“Participants were asked whether they would recommend invasive diagnostic testing and non-invasive prenatal genetic screening, including cell-free fetal DNA screening or noninvasive prenatal testing (NIPT), after the discovery of an ultrasound abnormality for the patient in the story…Most individuals expressed interest in pursuing genetic testing…they would weigh the risks and benefits of differe…	Self-reported by participants in interviews based on hypothetical case study.	-	-	-	Personal beliefs and values Social influences Screening education Healthcare provider involvement in decision Structural barriers and facilitators
47	Van Elderen	2010	Netherlands	Turkey	Carrier screening	Screening offered as part of study by participating general practitioners	Preconception care - Women offered preconception carrier screening for haemoglobinopathies by participating general practitioners	Quantitative	Surveys	-	-	-	There was no association between intention to participate in screening and country of birth.	Modified extract from Table 1: Relationships between intention to participate in preconception carrier screening for haemoglobinopathies and socio-demographic characteristics. Group 1: Intends to participate in screening, N (%) -Born in Turkey = 53 (58.2) -Born in The Netherlands = 38 (41.8) Group 2: Does not intend to participate in screening, N (%) -Born in Turkey = 10 (55.6) -Born in The Nethe…	Participants self reported intention to participate in screening via surveys based on information delivered by general practitioners as part of the study.	-	-	-	N/A
49	Venturelli	2014	Italy	Sub-Saharan Africa	Carrier screening	Screening offered as part of study in maternity unit of research hospital	Pregnancy care - Pregnant women offered carrier screening for haemoglobinopathies in maternity unit of research hospital	Quantitative	Audit	-	-	-	-	-	-	Most participants had screening.	“Three hundred and thirty (70.36%) gave consent to enrolment in the study [involving haemoglobinopathy carrier screening].”	Audit of actual uptake.	N/A
44	Wang	2022	USA	Latin America	Genomic newborn screening	Screening not offered, hypothetical views only.	Pregnancy care - Pregnant women attending prenatal clinics	Qualitative	Interviews	-	-	-	Most participants supported screening availability.	“The participants unanimously agreed that ES [exome sequencing] should be offered as a part of the newborn screening program. They reported that they wanted to be informed about newborn ES and believed that the test would be of beneﬁt to both parents and their newborns.”	Self-reported by participants in interviews based on screening information provided as part of research study.	-	-	-	Personal beliefs and values Screening education Healthcare provider involvement in decision
35	Xu	2021a	Thailand	Cambodia, Myanmar (and Thailand)	Carrier screening	Screening offered external to study in clinical setting	General community - Non-pregnant migrants attending hospital for new or renewed health registration, an annual prerequisite for legal status and work permits	Quantitative	Surveys	Migrants were less likely to be aware of screening compared to those born in Thailand. Migrants had lower knowledge scores than those born in Thaliand.	“Migrants had extremely poor thalassemia awareness (4.1%) compared to Thai subjects (79.6%) and had lower thalassemia knowledge scores.”	Awareness self-reported and knowledge scores calculated based on responses to knowledge questions in survey.	-	-	-	Most participants had screening.	“Of the 286 subjects, 277 (96.9%) consented to thalassemia testing, suggesting that thalassemia testing is acceptable to migrants.”	Self-reported by participants in surveys.	Personal beliefs and values Screening education Structural barriers and facilitators
36	Xu	2021b	Thailand	Cambodia and Myanmar (and Thailand)	Carrier screening	Screening offered external to study in clinical setting	General community - Non-pregnant migrants attending hospital for new or renewed health registration, an annual prerequisite for legal status and work permits	Qualitative	Interviews and focus groups	Most participants had limited knowledge of screening.	“Participant narratives supported previous findings that migrants have extremely low levels of thalassemia awareness and knowledge compared to Thai…Narratives also illustrated that migrants had little to no knowledge of the hereditary nature and reproductive implications of thalassemia, or of the general concept of genetic disease.”	Authors’ assessment of qualitative data.	-	-	-	-	-	-	Personal beliefs and values Social influences Screening education Healthcare provider involvement in decision Structural barriers and facilitators
